# Supplementary material for: Effectiveness of an integrated agriculture, nutrition-specific, and nutrition-sensitive program on child growth in Western Kenya: a cluster-randomized controlled trial
Source: Am J Clin Nutr. 2022 Apr 14;116(2):446–59. doi: 10.1093/ajcn/nqac098 (PMC9348977; doi:10.1093/ajcn/nqac098)
Supplement: nqac098_Supplemental_File [file nqac098_supplemental_file.zip]

Archive with 6 entries (6 files):
- OSM supplementary Table 1_220310.pdf
- OSM supplementary Table 2_220314.pdf
- OSM supplementary Table 3_220309.pdf
- OSM supplementary Table 4_220310.pdf
- OSM supplementary Table 5_220310.pdf
- OSM_methods_220323.pdf
